# Supplementary material for: Bioindicator potential of Ricinus communis to simulated rainfall containing potassium fluoride
Source: PeerJ. 2020 Jul 1;8:e9445. doi: 10.7717/peerj.9445 (PMC7334979; doi:10.7717/peerj.9445)
Supplement: Supplemental Information 1 [file peerj-08-9445-s001.xlsx]

## Sheet: Plan1
		Root				Leaf			Root	Leaf
				0	1	26.54		0	25.465	26
0	1	24.4		0	2	28.28		1.5	30.5377	30.411
0	2	26.53		0	3	33.35		3	33.317	35.913
0	3	25.465		1.5	1	34.787		4.5	36.882	39.5205
1.5	1	31.63		1.5	2	26.035
1.5	2	28.73		1.5	3	30.411
1.5	3	31.253		3	1	33.159			0.614878	2.04272
3	1	35.592		3	2	38.667			0.910362	2.52648
3	2	31.042		3	3	35.913			1.31347	1.59002
3	3	33.317		4.5	1	38.242			0.63624	0.738142
4.5	1	37.984		4.5	2	40.799
4.5	2	35.78		4.5	3	39.5205
4.5	3	36.882
