# Supplementary material for: Bioindicator potential of Ricinus communis to simulated rainfall containing potassium fluoride
Source: PeerJ. 2020 Jul 1;8:e9445. doi: 10.7717/peerj.9445 (PMC7334979; doi:10.7717/peerj.9445)
Supplement: Supplemental Information 2 [file peerj-08-9445-s002.xlsx]

## Sheet: Planilha1
													E	A	A/Ci	ETR/A	Fv/Fm	PhiPS2	ETR	PhiCO2	qP	qN
		E	A	A/Ci	ETR/A	Fv/Fm	PhiPS2	ETR	PhiCO2	qP	qN		0.00471433	21.9857	0.0958388	6.92238	0.874733	0.238488	150.788	0.0181772	0.441546	2.21189
1	1	0.00350469	20.5841	0.109274	8.05973	0.893306	0.262381	165.902	0.017068	0.49351	2.16863		0.00478637	17.4146	0.0709633	6.8768	0.868432	0.187357	118.456	0.0145629	0.362514	2.09631
1	2	0.00420627	20.2617	0.0917164	7.59998	0.842365	0.243576	153.988	0.0168157	0.462012	2.14246		0.00682197	19.4586	0.0695673	5.81928	0.841614	0.181031	114.453	0.0161797	0.305931	2.55271
1	3	0.00654965	22.7382	0.0839447	6.02995	0.884402	0.216837	137.11	0.0187707	0.392584	2.27024		0.00582737	19.0253	0.0724261	6.19893	0.867942	0.187018	118.25	0.0158356	0.329179	2.35054
1	4	0.00459672	24.3589	0.0984199	5.99985	0.878859	0.231159	146.15	0.0200545	0.418078	2.26621
2	1	0.00269006	15.1341	0.0808591	8.81296	0.871168	0.210955	133.376	0.0127593	0.413493	2.06963
2	2	0.00368801	17.4451	0.0764359	6.74818	0.885127	0.186202	117.723	0.0145873	0.370461	2.03819		E	A	A/Ci	ETR/A	Fv/Fm	PhiPS2	ETR	PhiCO2	qP	qN
2	3	0.00764097	22.7873	0.0799235	6.11996	0.858647	0.220568	139.458	0.0188112	0.405304	2.23203		0.000652149	0.963291	0.00536679	0.532306	0.0111921	0.00965764	6.10512	0.000761614	0.0224853	0.0329726
2	4	0.00512643	14.2919	0.0466348	5.82611	0.858785	0.131702	83.2662	0.0120936	0.260796	2.04538		0.00107492	1.91092	0.00816517	0.673425	0.00629178	0.0199137	12.5915	0.00151104	0.0351658	0.0457387
3	1	0.00736399	22.375	0.0785073	6.47585	0.857843	0.229168	144.897	0.0184849	0.410456	2.29634		0.0012258	1.23127	0.00830527	0.545967	0.015066	0.024993	15.8015	0.000973457	0.0494918	0.138376
3	2	0.00756402	19.5264	0.06523	4.89068	0.814578	0.151044	95.4975	0.0162329	0.230506	2.94546		0.00159851	1.64182	0.00856731	0.28401	0.0146618	0.0194002	12.271	0.00129759	0.0312606	0.0699643
3	3	0.00331967	19.5835	0.0862185	7.01515	0.875923	0.217315	137.381	0.0162799	0.36998	2.46882
3	4	0.00904019	16.3495	0.0483133	4.89545	0.818112	0.126599	80.038	0.0137211	0.212783	2.50019
4	1	0.010295	15.8549	0.0473102	5.62126	0.831392	0.140978	89.1246	0.0133306	0.266317	2.15451
4	2	0.00463123	19.2358	0.0764698	5.9136	0.899969	0.179891	113.753	0.0160006	0.306815	2.46047
4	3	0.00279151	17.516	0.0805534	6.93079	0.880396	0.192011	121.4	0.0146429	0.329113	2.44113
4	4	0.0055917	23.4944	0.0853711	6.33006	0.860011	0.235194	148.721	0.0193683	0.414472	2.34605
