# Supplementary material for: Bioindicator potential of Ricinus communis to simulated rainfall containing potassium fluoride
Source: PeerJ. 2020 Jul 1;8:e9445. doi: 10.7717/peerj.9445 (PMC7334979; doi:10.7717/peerj.9445)
Supplement: Supplemental Information 3 [file peerj-08-9445-s003.xlsx]

## Sheet: Morphoanatomical measurements 
				KF	Rep	EpAd	PP	SP	EpAb	Me		EpAd	PP	SP	EpAb	Me
				0	1	17.2302	93.9588	101.78	12.5232	193.179		16.7692	90.0846	106.261	13.5616	204.942
				0	2	17.0802	91.1192	125.446	15.9554	221.541		16.167	78.3002	95.5941	13.4191	182.306
				0	3	17.373	85.145	91.2596	10.6822	178.373		17.584	86.6991	81.2456	12.3242	168.131
				0	4	15.3934	90.1154	106.559	15.0854	226.675		18.0421	60.8377	68.7314	14.2698	127.183
				1,5	1	15.523	92.386	93.9736	12.9538	186.627
				1,5	2	16.9582	87.4078	98.0858	15.8068	192.318
				1,5	3	15.2414	56.102	88.958	9.9692	167.772		0.462479	1.83667	7.1488	1.2049	11.5187
				1,5	4	16.9454	77.3048	101.359	14.9466	182.506		0.456743	8.03694	2.67868	1.29591	5.24558
				3	1	17.5	90.8406	77.7578	11.534	170.116		0.44103	2.42056	3.62962	0.443286	1.7082
				3	2	18.3686	80.1764	92.0232	12.669	171.733		0.569488	1.74917	3.60088	0.189708	6.50412
				3	3	18.09	85.9178	76.3364	11.6764	166.455
				3	4	16.3776	89.8616	78.8648	13.4174	164.221
				4,5	1	18.2904	63.2112	72.9186	13.839	131.077
				4,5	2	18.56	63.2138	68.1416	14.6964	131.082
				4,5	3	16.3807	61.1233	58.832	14.4512	108.338
				4,5	4	18.9374	55.8024	75.0336	14.0926	138.235
