# Supplementary material for: Bioindicator potential of Ricinus communis to simulated rainfall containing potassium fluoride
Source: PeerJ. 2020 Jul 1;8:e9445. doi: 10.7717/peerj.9445 (PMC7334979; doi:10.7717/peerj.9445)
Supplement: Supplemental Information 4 [file peerj-08-9445-s004.xlsx]

## Sheet: Planilha1
LEAF		Starch accumulation		Root		Starch accumulation
1	1	4646.13		1	1	1753.01
1	2	6011.44		1	2	1628.1				Root	Leaf
1	3	6002.73		1	3	1999.59			0	1793.57	5553.43
2	1	3326.98		2	1	2530.15			1.5	2667.15	2861.77
2	2	2807.54		2	2	3070.61			3	3099.78	2178.9
2	3	2450.78		2	3	2400.7			4.5	4083.81	1901.27
3	1	2130.35		3	2	2839.93
3	2	1980.76		3	3	3231.93			Root	Leaf
3	3	2425.59		3	4	3227.47			109.14	453.656
4	1	1320.97		4	1	4172.87			205.163	254.386
4	2	1698.7		4	2	4098.32			209.473	130.685
4	3	2684.13		4	3	3980.23			56.0808	406.336
